# Supplementary material for: ‘Imagined guilt’ vs ‘recollected guilt’: implications for fMRI
Source: Soc Cogn Affect Neurosci. 2016 Jan 8;11(5):703–11. doi: 10.1093/scan/nsw001 (PMC4847697; doi:10.1093/scan/nsw001)
Supplement: Supplementary Data [file nsw001_supplementary_data.zip]

Archive with 1 entries (1 files):
- scan-15-285-File007.docx
